# Supplementary material for: Multi-Omics Insights into the Role of Dulcitol in Weaned Piglets’ Growth Performance and Intestinal Health
Source: Antioxidants (Basel). 2025 Nov 10;14(11):1346. doi: 10.3390/antiox14111346 (PMC12649223; doi:10.3390/antiox14111346)
Supplement: Supplementary file 1 [file antioxidants-14-01346-s001.zip]

Archive with 1 entries (1 files):
- antioxidants-3898361-supplementary.pdf
